# Supplementary material for: Metabolomic Profiling of Taiwanese Roselle (Hibiscus sabdariffa) Leaves and Their Antiproliferative and Insulin Resistance-Ameliorating Potential
Source: Foods. 2026 May 12;15(10):1696. doi: 10.3390/foods15101696 (PMC13206271; doi:10.3390/foods15101696)
Supplement: Supplementary file 1 [file foods-15-01696-s001.zip]

Archive with 1 entries (1 files):
- foods-4274888-supplementary.pdf
